# Supplementary material for: Increased complexity of worker CHC profiles in Apis dorsata correlates with nesting ecology
Source: PLoS One. 2022 Jul 28;17(7):e0271745. doi: 10.1371/journal.pone.0271745 (PMC9333238; doi:10.1371/journal.pone.0271745)
Supplement: S1 Table — (XLSX) [file pone.0271745.s001.xlsx]

## Sheet: Tabelle1
experiment/test	Compared treatments	estimate	SE	df	t.ratio	p.value
response of a colony to odor dummies	dorsata solvent control - florea solvent control	-1.929	1.115	233	-1.73	0.5132
	dorsata solvent control - dorsata nm	-2.115	1.095	233	-1.931	0.386
	dorsata solvent control - florea nm	-3.156	1.074	233	-2.938	0.0418
	dorsata solvent control - dorsata nnm	-4.909	1.083	233	-4.535	0.0001
	dorsata solvent control - florea nnm	-4.771	1.088	233	-4.386	0.0003
	florea solvent control - dorsata nm	-0.185	0.625	233	-0.297	0.9997
	florea solvent control - florea nm	-1.227	0.551	233	-2.226	0.23
	florea solvent control - dorsata nnm	-2.98	0.603	233	-4.943	<.0001
	florea solvent control - florea nnm	-2.842	0.578	233	-4.92	<.0001
	dorsata nm - florea nm	-1.042	0.549	233	-1.898	0.406
	dorsata nm - dorsata nnm	-2.794	0.564	233	-4.951	<.0001
	dorsata nm - florea nnm	-2.657	0.574	233	-4.626	0.0001
	florea nm - dorsata nnm	-1.753	0.522	233	-3.359	0.0116
	florea nm - florea nnm	-1.615	0.492	233	-3.282	0.0149
	dorsata nnm - florea nnm	0.138	0.546	233	0.252	0.9999
intruding attempts	dorsata nm - florea nm	-0.0211	0.202	40	-0.104	0.9996
	dorsata nm - dorsata nnm	2.083	0.294	40	7.073	<.0001
	dorsata nm - florea nnm	-0.1153	0.183	40	-0.631	0.9213
	florea nm - dorsata nnm	2.1041	0.3	40	7.011	<.0001
	florea nm - florea nnm	-0.0942	0.192	40	-0.492	0.9605
	dorsata nnm - florea nnm	-2.1982	0.287	40	-7.656	<.0001
intruding acceptance	dorsata nm - florea nm	-0.0132	0.05	36	-0.265	0.9934
	dorsata nm - dorsata nnm	0.5772	0.1324	36	4.361	0.0006
	dorsata nm - florea nnm	0.1094	0.0459	36	2.382	0.0989
	florea nm - dorsata nnm	0.5905	0.1331	36	4.435	0.0005
	florea nm - florea nnm	0.1226	0.0481	36	2.548	0.0692
	dorsata nnm - florea nnm	-0.4678	0.1316	36	-3.554	0.0057
