# Supplementary material for: Increased complexity of worker CHC profiles in Apis dorsata correlates with nesting ecology
Source: PLoS One. 2022 Jul 28;17(7):e0271745. doi: 10.1371/journal.pone.0271745 (PMC9333238; doi:10.1371/journal.pone.0271745)
Supplement: S2 Table — (CSV) [file pone.0271745.s002.csv]

	Treatment	Species	Dev_stage	C27dien	C33dien	C25en1	C25en2	C25en3	C27en1	C27en2	C27en3	C29en1	C29en2	C31en1	C31en2	C33en	C35en1	C21	C23	C25	C26	C27	C28	C29	C31	C33	C35	11.13MeC25	9.11.13MeC27	11.13.15MeC29	5.MeC29_11.17diMeC29	13.15MeC31	17.15.13MeC33	13.17diMeC31_11.17diMeC31
f_p6_fp6_1	f_p6	florea	pupae6	0	0	0.013619141	0	0	0.035811566	0	0	0	0.023109202	0	0	0	0	0.010517712	0.145326859	0.119171879	0.010696268	0.242312817	0	0.146450165	0.067086566	0	0	0.014047246	0.064038554	0.066065934	0	0.030350754	0.011395337	0
f_p6_fp6_2	f_p6	florea	pupae6	0	0	0.02562423	0	0	0.070023281	0	0	0	0.029390986	0	0	0	0	0.017036125	0.11380392	0.145578836	0.013272379	0.259036494	0	0.101161211	0.034955806	0	0	0.020397703	0.074796414	0.057965074	0	0.025687113	0.01127043	0
f_p6_fp6_3	f_p6	florea	pupae6	0	0	0.01662047	0	0	0.042405266	0	0	0	0.000240238	0	0	0	0	0.001545719	0.16427115	0.13492168	0.011780163	0.254289478	0	0.120087598	0.040388379	0	0	0.023153665	0.085101238	0.068234079	0	0.032047477	0.004913399	0
f_p6_fp6_4	f_p6	florea	pupae6	0	0	0.014625026	0	0	0.035145672	0	0	0	0.017349879	0	0	0	0	0.01173488	0.122194589	0.146717792	0.012772697	0.251045613	0	0.117830155	0.046524164	0	0	0.021991067	0.088423978	0.072180898	0	0.029962816	0.011500776	0
f_p6_fp6_5	f_p6	florea	pupae6	0	0	0	0	0	0.045181698	0	0	0	0.019428283	0	0	0	0	0.007056319	0.072109147	0.153300164	0.012880224	0.282947402	0	0.130519096	0.051965471	0	0	0.023205722	0.089455346	0.070680414	0	0.030118268	0.011152446	0
f_p6_fp6_6	f_p6	florea	pupae6	0	0	0.015274448	0	0	0.031599314	0	0	0	0.000549054	0	0	0	0	0.02346096	0.144718586	0.138595521	0.01001009	0.269215828	0	0.156274638	0.079049817	0	0	0.010987298	0.043599932	0.045774986	0	0.022248306	0.00864122	0
f_p6_fp6_7	f_p6	florea	pupae6	0	0	0.011695286	0	0	0.027014309	0	0	0	0.013024643	0	0	0	0	0.012230679	0.152519427	0.147498194	0.011972129	0.248627416	0	0.132464657	0.048976563	0	0	0.02011023	0.075417312	0.07002927	0	0.028419884	0	0
f_p6_fp6_8	f_p6	florea	pupae6	0	0	0.015996278	0	0	0.048585627	0	0	0	0.00023217	0	0	0	0	0.015108639	0.138612903	0.128385483	0.011687414	0.253599089	0	0.111677138	0.037328319	0	0	0.018990877	0.086477618	0.078357875	0	0.034163222	0.020797349	0
f_p6_fp6_9	f_p6	florea	pupae6	0	0	0.016796981	0	0	0.045416961	0	0	0	0.015940085	0	0	0	0	0.027860145	0.153527705	0.140752641	0.010715833	0.240462961	0	0.091467533	0.034148517	0	0	0.023048629	0.090212683	0.070755209	0	0.031661641	0.007232476	0
f_p6_fp6_10	f_p6	florea	pupae6	0	0	0.024504746	0	0	0.078866674	0	0	0	0.030327485	0	0	0	0	0.019118174	0.08775149	0.155852981	0.012481491	0.259564676	0	0.097527829	0.0270781	0	0	0.025059933	0.086375204	0.061558809	0	0.024901801	0.009030606	0
f_fo_ffo_1	f_fo	florea	forager	0	0	0.006637501	0.018751923	0.006715805	0.039492575	0.022291952	0.009786547	0	0.066021977	0	0	0	0	0	0.080411953	0.371128022	0	0.301634942	0	0.077126805	0	0	0	0	0	0	0	0	0	0
f_fo_ffo_2	f_fo	florea	forager	0	0	0.009737032	0.026793826	0.016371869	0.028717345	0.018872692	0.017850301	0	0.045774107	0	0	0	0	0	0.152820893	0.408452298	0	0.223340769	0	0.05126887	0	0	0	0	0	0	0	0	0	0
f_fo_ffo_3	f_fo	florea	forager	0	0	0.009628317	0.023172303	0.007915536	0.051460056	0.021747076	0.009223731	0	0.095822191	0	0	0	0	0	0.102383601	0.35307133	0	0.256018752	0	0.069557108	0	0	0	0	0	0	0	0	0	0
f_fo_ffo_4	f_fo	florea	forager	0	0	0.00852981	0.023795106	0.017725346	0.030908456	0.02724967	0.022215949	0	0.061020992	0	0	0	0	0	0.091593843	0.328132805	0	0.311541185	0	0.077286838	0	0	0	0	0	0	0	0	0	0
f_fo_ffo_5	f_fo	florea	forager	0	0	0.008278688	0.01515813	0.005486764	0.039440213	0.013502862	0.00682505	0	0.075382061	0	0	0	0	0	0.087205167	0.359663775	0	0.308127194	0	0.080930097	0	0	0	0	0	0	0	0	0	0
f_fo_ffo_6	f_fo	florea	forager	0	0	0.014488658	0.030567216	0.011513359	0.03976405	0.027315604	0.01183823	0	0.05945537	0	0	0	0	0	0.144061858	0.384571288	0	0.223475173	0	0.052949192	0	0	0	0	0	0	0	0	0	0
f_fo_ffo_7	f_fo	florea	forager	0	0	0.015233036	0.092848235	0.013814963	0.037742715	0.04618707	0.01590543	0	0.067067454	0	0	0	0	0	0.156636295	0.383064285	0	0.170785568	0	0.000714948	0	0	0	0	0	0	0	0	0	0
f_fo_ffo_8	f_fo	florea	forager	0	0	0.024356465	0.039848691	0.010927686	0.079600762	0.029561926	0.010393913	0	0.110067741	0	0	0	0	0	0.152058733	0.286076671	0	0.193823806	0	0.063283607	0	0	0	0	0	0	0	0	0	0
f_fo_ffo_9	f_fo	florea	forager	0	0	0.013326455	0.030432263	0.008292049	0.047688952	0.02377433	0.007013587	0	0.070238831	0	0	0	0	0	0.144451877	0.335812304	0	0.246062665	0	0.072906686	0	0	0	0	0	0	0	0	0	0
f_fo_ffo_10	f_fo	florea	forager	0	0	0.013930295	0.023421222	0.016206627	0.05088841	0.018706626	0.016481735	0	0.09853856	0	0	0	0	0	0.12467738	0.337394275	0	0.29892025	0	0.00083462	0	0	0	0	0	0	0	0	0	0
d_p6_dp6_1	d_p6	dorsata	pupae6	0	0	0	0	0	0	0.027805964	0	0	0.117361444	0	0.057262451	0	0	0	0.016746022	0.072337602	0	0.261237728	0	0.183566706	0.058327727	0.043316487	0	0	0.018173276	0.02632739	0	0.028617071	0.088920132	0
d_p6_dp6_2	d_p6	dorsata	pupae6	0	0	0	0	0	0	0.022957399	0	0	0.098516963	0	0.058772314	0	0	0	0.013892827	0.062970671	0	0.255754377	0	0.267405906	0.113492065	0.024140064	0	0	0.01378128	0.025842382	0	0.024751542	0.01772221	0
d_p6_dp6_3	d_p6	dorsata	pupae6	0	0	0	0	0	0	0.022726021	0	0	0.121460013	0	0.068757727	0	0	0	0.009722623	0.085499018	0	0.232796718	0	0.247792272	0.076094899	0.02580941	0	0	0.01656496	0.034126636	0	0.038650033	0.019999671	0
d_p6_dp6_4	d_p6	dorsata	pupae6	0	0	0	0	0	0	0.025272131	0	0	0.125342029	0	0.046853339	0	0	0	0.01846957	0.118324122	0	0.29773432	0	0.204685014	0.061100498	0.010586952	0	0	0.017104529	0.027872588	0	0.032404677	0.014250231	0
d_p6_dp6_5	d_p6	dorsata	pupae6	0	0	0	0	0	0	0.022683787	0	0	0.086473731	0	0.050739223	0	0	0	0.011286783	0.09090981	0	0.345574006	0	0.223895928	0.074948816	0.029591254	0	0	0.013888272	0.019294281	0	0.02004199	0.010672119	0
d_p6_dp6_6	d_p6	dorsata	pupae6	0	0	0	0	0	0	0.015245889	0	0	0.0688373	0	0.049630581	0	0	0	0.012957296	0.086007396	0	0.279567114	0	0.248979461	0.096824088	0.031111159	0	0	0.015336258	0.03291734	0	0.039014287	0.023571831	0
d_p6_dp6_7	d_p6	dorsata	pupae6	0	0	0	0	0	0	0.02469353	0	0	0.129624224	0	0.060941779	0	0	0	0.00781055	0.07758139	0	0.270691001	0	0.257759423	0.074131101	0.030237399	0	0	0.012184425	0.022712781	0	0.021730961	0.009901436	0
d_p6_dp6_8	d_p6	dorsata	pupae6	0	0	0	0	0	0	0.032523429	0	0	0.125951787	0	0.056678513	0	0	0	0.031102256	0.111015267	0	0.227156045	0	0.20209762	0.059515099	0.024975234	0	0	0.026275745	0.046790053	0	0.038914171	0.017004782	0
d_p6_dp6_9	d_p6	dorsata	pupae6	0	0	0	0	0	0	0.032983561	0	0	0.134925732	0	0.059427085	0	0	0	0.013975859	0.094189185	0	0.243011	0	0.19465066	0.065964337	0.019969381	0	0	0.030672036	0.050372108	0	0.042388984	0.017470071	0
d_fo_dfo_1	d_fo	dorsata	forager	0	0	0	0	0	0	0	0	0	0.0170946	0	0.01452547	0	0	0	0.019806013	0.191526915	0.013381626	0.233209024	0	0.136013031	0.056853677	0.012385568	0.008195705	0.01503971	0.050309504	0.08316533	0.017159451	0.075164496	0.039194036	0.016975844
d_fo_dfo_2	d_fo	dorsata	forager	0	0	0	0	0	0	0	0	0	0.016808115	0	0.015949592	0	0	0	0.018631078	0.200467676	0.012574107	0.239472751	0	0.134742582	0.050695471	0.014381193	0.01778828	0.01419904	0.046295394	0.077954169	0.015961988	0.068610836	0.036677648	0.018790082
d_fo_dfo_3	d_fo	dorsata	forager	0	0	0	0	0	0	0	0	0	0.023889812	0	0.014190491	0	0	0	0.092640541	0.268282823	0.014565495	0.228877146	0	0.095681463	0.026855736	0.011825966	0.005589748	0.013577517	0.037644701	0.056941237	0.012967712	0.050594989	0.032208482	0.01366614
d_fo_dfo_4	d_fo	dorsata	forager	0	0	0	0	0	0	0	0	0	0.0196809	0	0.019710889	0	0	0	0.019714125	0.171910469	0.013371722	0.232954804	0	0.150256926	0.04714163	0.017331996	0.022535911	0.014764352	0.047624959	0.078447465	0.015745705	0.071184569	0.039810911	0.017812666
d_fo_dfo_5	d_fo	dorsata	forager	0	0	0	0	0	0	0	0	0	0.019160976	0	0.017357396	0	0	0	0.021396323	0.231471037	0.013550237	0.230521762	0	0.114258212	0.031619969	0.014457176	0.010084792	0.019271302	0.05888255	0.085174322	0.01733936	0.06863131	0.03287599	0.013947283
d_fo_dfo_6	d_fo	dorsata	forager	0	0	0	0	0	0	0	0	0	0.025867929	0	0.01484457	0	0	0	0.02174961	0.217396791	0.011446927	0.214329725	0	0.085971373	0.027063401	0.015877599	0.019742017	0.025415217	0.07123863	0.092811326	0.021998752	0.070277965	0.045794969	0.0181732
d_fo_dfo_7	d_fo	dorsata	forager	0	0	0	0	0	0	0	0	0	0.075653897	0	0.01490695	0	0	0	0.044478867	0.227201153	0.00995526	0.224845384	0	0.10137002	0.028237408	0.016493007	0.01215025	0.012957153	0.041195192	0.064733772	0.013763003	0.056870922	0.039948717	0.015239045
d_fo_dfo_8	d_fo	dorsata	forager	0	0	0	0	0	0	0	0	0	0.021484408	0	0.016460905	0	0	0	0.016027311	0.184216801	0.012561693	0.222229012	0	0.113526446	0.035873851	0.018987892	0.016168672	0.018284498	0.062304693	0.096484624	0.019101687	0.08132646	0.045529986	0.019431062
d_fo_dfo_9	d_fo	dorsata	forager	0	0	0	0	0	0	0	0	0	0.018507608	0	0.016090233	0	0	0	0.069597613	0.252863333	0.014004128	0.230699983	0	0.101861148	0.031082806	0.013969592	0.014859271	0.014137904	0.041950533	0.064662852	0.012207573	0.056726316	0.031859482	0.014919627
d_fo_dfo_10	d_fo	dorsata	forager	0	0	0	0	0	0	0	0	0	0.019283645	0	0.00969804	0	0	0	0.022027987	0.213143354	0.010480619	0.288223797	0	0.128606964	0.026623614	0.0118181	0.008867179	0.015580261	0.053511964	0.077723649	0.015767819	0.056633911	0.035222402	0.006786696
c_p6_cp6_1	c_p6	cerana	pupae6	0	0	0	0	0	0.060807419	0	0	0.194090339	0	0	0.077836106	0.000232109	0.008816294	0	0.017222785	0.067239178	0	0.191481634	0	0.122711498	0.018991241	0	0	0	0.075114535	0.143705024	0	0.021751837	0	0
c_p6_cp6_2	c_p6	cerana	pupae6	0	0	0	0	0	0.036918128	0	0	0.151093181	0	0	0.077267222	0.00112147	0.02965366	0	0.01765943	0.058505315	0	0.218592931	0	0.124904753	0.023107035	0	0	0	0.079983357	0.153213485	0	0.027980032	0	0
c_p6_cp6_3	c_p6	cerana	pupae6	0	0	0	0	0	0.068802238	0	0	0.173508525	0	0	0.08450753	0.015778099	0.013533737	0	0.018816024	0.058372254	0	0.181801643	0	0.124838512	0.021751783	0	0	0	0.080060039	0.131199216	0	0.027030398	0	0
c_p6_cp6_4	c_p6	cerana	pupae6	0	0	0	0	0	0.04275306	0	0	0.16076775	0	0	0.066870314	0.015699381	0.012741538	0	0.011232597	0.045573789	0	0.288364357	0	0.121418428	0.012520025	0	0	0	0.068062237	0.128635807	0	0.025360717	0	0
c_p6_cp6_5	c_p6	cerana	pupae6	0	0	0	0	0	0.038563423	0	0	0.144658617	0	0	0.066689924	0.013088994	0.006156801	0	0.012044682	0.035269268	0	0.300955739	0	0.18497222	0.014782841	0	0	0	0.055641597	0.112259524	0	0.01491637	0	0
c_p6_cp6_6	c_p6	cerana	pupae6	0	0	0	0	0	0.065166195	0	0	0.199535674	0	0	0.084002035	0.015752004	0.012280642	0	0.021065077	0.051197789	0	0.246187254	0	0.115438562	0.014922716	0	0	0	0.053549839	0.106273121	0	0.014629091	0	0
c_p6_cp6_7	c_p6	cerana	pupae6	0	0	0	0	0	0.044597478	0	0	0.183175469	0	0	0.071227696	0.013446303	0.009167962	0	0.012953585	0.046325727	0	0.277527976	0	0.128223666	0.01652905	0	0	0	0.060900744	0.116343122	0	0.019581223	0	0
c_p6_cp6_8	c_p6	cerana	pupae6	0	0	0	0	0	0.030903684	0	0	0.168333315	0	0	0.087333667	0.01343582	0.004279721	0	0.017229695	0.047384513	0	0.270786094	0	0.133151483	0.012649013	0	0	0	0.057704671	0.141879372	0	0.014928953	0	0
c_p6_cp6_9	c_p6	cerana	pupae6	0	0	0	0	0	0.033180576	0	0	0.152652969	0	0	0.06975509	0.012681411	0.03891195	0	0.011822807	0.056397602	0	0.315011328	0	0.148131764	0.011316084	0	0	0	0.041198373	0.099129789	0	0.009810258	0	0
c_p6_cp6_10	c_p6	cerana	pupae6	0	0	0	0	0	0.058169738	0	0	0.163262439	0	0	0.056505267	0.005729549	0.004141601	0	0.017745958	0.064165972	0	0.261833869	0	0.135319654	0.019495125	0	0	0	0.074106578	0.124420821	0	0.015103429	0	0
c_fo_cfo_1	c_fo	cerana	forager	0	0	0	0	0	0.014968287	0	0	0.024782305	0	0	0	0.01075754	0.039609109	0	0.074946078	0.000439292	0	0.701484759	0	0.115753542	0.017259088	0	0	0	0	0	0	0	0	0
c_fo_cfo_2	c_fo	cerana	forager	0	0	0	0	0	0.008922941	0	0	0.009783789	0	0	0	0.006990483	0.020607875	0	0.101281436	0.38150744	0.016875581	0.379099102	0	0.05897233	0.015959025	0	0	0	0	0	0	0	0	0
c_fo_cfo_3	c_fo	cerana	forager	0	0	0	0	0	0.01378995	0	0	0.01872182	0	0	0	0.008779933	0.022495285	0	0.11937099	0.30549123	0.017540189	0.421336278	0	0.059743299	0.012731026	0	0	0	0	0	0	0	0	0
c_fo_cfo_4	c_fo	cerana	forager	0	0	0	0	0	0.025988376	0	0	0.057341597	0	0	0	0.014424321	0.043842357	0	0.067125964	0.211284549	0.017282377	0.477772943	0	0.074533122	0.010404393	0	0	0	0	0	0	0	0	0
c_fo_cfo_5	c_fo	cerana	forager	0	0	0	0	0	0.009957524	0	0	0.015947393	0	0	0	0.008563344	0.037620884	0	0.099505752	0.278954598	0.017521083	0.450909517	0	0.068785318	0.012234586	0	0	0	0	0	0	0	0	0
c_fo_cfo_6	c_fo	cerana	forager	0	0	0	0	0	0.020690888	0	0	0.052174323	0	0	0	0.018768093	0.100328961	0	0.068391844	0.210219204	0.016614355	0.431885918	0	0.066995071	0.013931342	0	0	0	0	0	0	0	0	0
c_fo_cfo_7	c_fo	cerana	forager	0	0	0	0	0	0.021217958	0	0	0.034808857	0	0	0	0.012580896	0.064756502	0	0.049825372	0.239853619	0.017582469	0.514682349	0	0.039684556	0.005007421	0	0	0	0	0	0	0	0	0
c_fo_cfo_8	c_fo	cerana	forager	0	0	0	0	0	0.042014313	0	0	0.084791039	0	0	0	0.0212102	0.082055978	0	0.034720646	0.139232419	0.018170935	0.502211078	0	0.064409167	0.011184224	0	0	0	0	0	0	0	0	0
c_fo_cfo_9	c_fo	cerana	forager	0	0	0	0	0	0.022178441	0	0	0.067142046	0	0	0	0.016264684	0.098578278	0	0.03534597	0.129934934	0.014283812	0.544828933	0	0.068743478	0.002699423	0	0	0	0	0	0	0	0	0
c_fo_cfo_10	c_fo	cerana	forager	0	0	0	0	0	0.028528404	0	0	0.061096454	0	0	0	0.019825091	0.093475782	0	0.032769412	0.156292194	0.017610673	0.525957691	0	0.057168161	0.007276139	0	0	0	0	0	0	0	0	0
m_p6_mp6_1	m_p6	mellifera	pupae6	0	0	0	0	0	0	0	0	0	0	0.02127052	0	0.018410227	0	0	0	0.059451293	0	0.239892462	0.019392105	0.22020786	0.042890575	0	0	0.027611829	0.123046635	0	0.127148475	0.067965994	0.032712025	0
m_p6_mp6_2	m_p6	mellifera	pupae6	0	0	0	0	0	0	0	0	0	0	0.0170312	0	0.01753888	0	0	0.01602657	0.055223714	0	0.262730047	0.020047125	0.173818815	0.027846337	0	0	0.031414897	0.146704747	0	0.136837299	0.065391768	0.0293886	0
m_p6_mp6_3	m_p6	mellifera	pupae6	0	0	0	0	0	0	0	0	0	0	0.018762484	0	0.013760645	0	0	0.045675254	0.060400959	0	0.256908561	0.020467337	0.17912821	0.029032927	0	0	0.024906477	0.124729418	0	0.128464119	0.066843604	0.030920006	0
m_p6_mp6_4	m_p6	mellifera	pupae6	0	0	0	0	0	0	0	0	0	0	0.025341008	0	0.035269972	0	0	0.035066955	0.058325991	0	0.235185915	0.018215517	0.147912441	0.028764187	0	0	0.026450004	0.133221049	0	0.133464908	0.075486785	0.047295268	0
m_p6_mp6_5	m_p6	mellifera	pupae6	0	0	0	0	0	0	0	0	0	0	0.025501175	0	0.030985423	0	0	0.039632043	0.057068441	0	0.263686206	0.019144767	0.164941322	0.035042463	0	0	0.025142777	0.123901402	0	0.113137347	0.066359587	0.035457047	0
m_p6_mp6_6	m_p6	mellifera	pupae6	0	0	0	0	0	0	0	0	0	0	0.036483199	0	0.047341048	0	0	0.038052977	0.068686068	0	0.242356821	0.016937349	0.156957317	0.03467969	0	0	0.028384066	0.114932754	0	0.115532754	0.065732376	0.03392358	0
m_p6_mp6_7	m_p6	mellifera	pupae6	0	0	0	0	0	0	0	0	0	0	0.01694981	0	0.019404324	0	0	0.044595976	0.07455033	0	0.266048733	0.019377797	0.179350428	0.031139654	0	0	0.031469362	0.122921581	0	0.110064362	0.054345002	0.02978264	0
m_p6_mp6_8	m_p6	mellifera	pupae6	0	0	0	0	0	0	0	0	0	0	0.016055434	0	0.016428143	0	0	0.01953414	0.060892334	0	0.253761605	0.018415356	0.159517152	0.033625837	0	0	0.033052584	0.137806552	0	0.128062368	0.088063567	0.034784928	0
m_p6_mp6_9	m_p6	mellifera	pupae6	0	0	0	0	0	0	0	0	0	0	0.041185151	0	0.061340107	0	0	0.029862949	0.074030658	0	0.2361126	0.015847623	0.120679436	0.033186924	0	0	0.027546203	0.131939518	0	0.122911794	0.067724347	0.03763269	0
m_p6_mp6_10	m_p6	mellifera	pupae6	0	0	0	0	0	0	0	0	0	0	0.016903326	0	0.020219645	0	0	0.034653168	0.069706207	0	0.231776022	0.018719277	0.170902083	0.028017782	0	0	0.030390551	0.139726522	0	0.135076919	0.071398692	0.032509805	0
m_fo_mfo_1	m_fo	mellifera	forager	0.011651131	0.021442595	0	0	0.011984921	0	0	0	0.015572767	0	0.043342459	0.039692435	0.159887285	0	0	0.03605677	0.14943242	0.012762382	0.217997405	0	0.143371503	0.108833746	0.027972182	0	0	0	0	0	0	0	0
m_fo_mfo_2	m_fo	mellifera	forager	0.023056417	0.019356414	0	0	0.010594424	0	0	0	0.024974903	0	0.029165026	0.023792929	0.087986207	0	0	0.023554109	0.18833009	0.01745426	0.43032921	0	0.078878209	0.035087956	0.007439846	0	0	0	0	0	0	0	0
m_fo_mfo_3	m_fo	mellifera	forager	0.03801401	0.028557459	0	0	0.03489571	0	0	0	0.040109084	0	0.049862722	0.042702558	0.124189389	0	0	0.075615073	0.169341538	0.011530727	0.216850255	0	0.098693986	0.059895591	0.009741899	0	0	0	0	0	0	0	0
m_fo_mfo_4	m_fo	mellifera	forager	0.03476909	0.019993312	0	0	0.022068998	0	0	0	0.01862711	0	0.033991235	0.030854597	0.130617518	0	0	0.042954005	0.22329699	0.013419762	0.292577392	0	0.070799028	0.050714217	0.015316746	0	0	0	0	0	0	0	0
m_fo_mfo_5	m_fo	mellifera	forager	0.034275691	0.022691961	0	0	0.017138529	0	0	0	0.018857701	0	0.040806869	0.038253759	0.146010061	0	0	0.043845489	0.169313946	0.012591725	0.276188086	0	0.089772555	0.075694263	0.014559365	0	0	0	0	0	0	0	0
m_fo_mfo_6	m_fo	mellifera	forager	0.040605446	0.018632803	0	0	0.016554954	0	0	0	0.035612968	0	0.025906897	0.019544384	0.074131774	0	0	0.031493884	0.222132073	0.014250671	0.394963995	0	0.071914621	0.02724349	0.00701204	0	0	0	0	0	0	0	0
m_fo_mfo_7	m_fo	mellifera	forager	0.03308068	0.009475505	0	0	0.027713332	0	0	0	0.027305114	0	0.013412674	0.012697223	0.04227883	0	0	0.222328557	0.297712821	0.010818009	0.201179684	0	0.057519372	0.037557141	0.006921057	0	0	0	0	0	0	0	0
m_fo_mfo_8	m_fo	mellifera	forager	0.038282846	0.024399883	0	0	0.016609165	0	0	0	0.029246006	0	0.036783894	0.029532621	0.115972986	0	0	0.034881709	0.236350811	0.013246438	0.307115321	0	0.059357836	0.044276303	0.013944181	0	0	0	0	0	0	0	0
m_fo_mfo_9	m_fo	mellifera	forager	0.030612256	0.014190237	0	0	0.026878675	0	0	0	0.015544545	0	0.018240366	0.015170696	0.060925583	0	0	0.052951543	0.322918642	0.014624521	0.310488329	0	0.064282778	0.038718089	0.01445374	0	0	0	0	0	0	0	0
m_fo_mfo_10	m_fo	mellifera	forager	0.001246828	0.020785901	0	0	0.001116959	0	0	0	0.019318647	0	0.006217924	0.047945935	0.126345487	0	0	0.037998975	0.121881871	0.00095726	0.270647369	0	0.249735502	0.078133576	0.017667766	0	0	0	0	0	0	0	0
