# Supplementary material for: Increased complexity of worker CHC profiles in Apis dorsata correlates with nesting ecology
Source: PLoS One. 2022 Jul 28;17(7):e0271745. doi: 10.1371/journal.pone.0271745 (PMC9333238; doi:10.1371/journal.pone.0271745)
Supplement: S3 Table — (CSV) [file pone.0271745.s003.csv]

species	colony	treatment	reaction
dorsata	one	hexan	0		species	dorsata= Apis dorsata, florea=Apis florea
dorsata	one	hexan	0		colony	name of the colony
dorsata	one	hexan	0		treatment	hexan= solven control, nm= nestmate odor, nnm= non-nestmate odor
dorsata	one	hexan	0		reaction	1= aggresiv, 0= non aggressive
dorsata	one	hexan	0
dorsata	one	hexan	0
dorsata	one	hexan	0
dorsata	one	hexan	0
dorsata	one	hexan	0
dorsata	one	hexan	0
dorsata	one	hexan	0
dorsata	one	hexan	0
dorsata	one	hexan	0
dorsata	one	hexan	0
dorsata	one	hexan	0
dorsata	one	hexan	0
dorsata	one	hexan	0
dorsata	one	hexan	0
dorsata	one	hexan	0
dorsata	one	hexan	1
dorsata	one	nm	0
dorsata	one	nm	0
dorsata	one	nm	0
dorsata	one	nm	0
dorsata	one	nm	0
dorsata	one	nm	0
dorsata	one	nm	0
dorsata	one	nm	0
dorsata	one	nm	0
dorsata	one	nm	0
dorsata	one	nm	0
dorsata	one	nm	0
dorsata	one	nm	0
dorsata	one	nm	0
dorsata	one	nm	0
dorsata	one	nm	0
dorsata	one	nm	1
dorsata	one	nm	1
dorsata	one	nm	1
dorsata	one	nm	1
dorsata	one	nnm	1
dorsata	one	nnm	1
dorsata	one	nnm	1
dorsata	one	nnm	1
dorsata	one	nnm	1
dorsata	one	nnm	1
dorsata	one	nnm	1
dorsata	one	nnm	1
dorsata	one	nnm	1
dorsata	one	nnm	1
dorsata	one	nnm	1
dorsata	one	nnm	1
dorsata	one	nnm	1
dorsata	one	nnm	1
dorsata	one	nnm	1
dorsata	one	nnm	1
dorsata	one	nnm	1
dorsata	one	nnm	1
dorsata	one	nnm	1
dorsata	one	nnm	1
dorsata	two	hexan	0
dorsata	two	hexan	0
dorsata	two	hexan	0
dorsata	two	hexan	0
dorsata	two	hexan	0
dorsata	two	hexan	0
dorsata	two	hexan	0
dorsata	two	hexan	0
dorsata	two	hexan	0
dorsata	two	hexan	0
dorsata	two	hexan	0
dorsata	two	hexan	0
dorsata	two	hexan	0
dorsata	two	hexan	0
dorsata	two	hexan	0
dorsata	two	hexan	0
dorsata	two	hexan	0
dorsata	two	hexan	0
dorsata	two	hexan	0
dorsata	two	hexan	0
dorsata	two	nm	0
dorsata	two	nm	0
dorsata	two	nm	0
dorsata	two	nm	0
dorsata	two	nm	0
dorsata	two	nm	0
dorsata	two	nm	0
dorsata	two	nm	0
dorsata	two	nm	0
dorsata	two	nm	0
dorsata	two	nm	0
dorsata	two	nm	0
dorsata	two	nm	0
dorsata	two	nm	0
dorsata	two	nm	0
dorsata	two	nm	0
dorsata	two	nm	0
dorsata	two	nm	1
dorsata	two	nm	1
dorsata	two	nm	1
dorsata	two	nnm	0
dorsata	two	nnm	0
dorsata	two	nnm	0
dorsata	two	nnm	0
dorsata	two	nnm	0
dorsata	two	nnm	0
dorsata	two	nnm	0
dorsata	two	nnm	0
dorsata	two	nnm	0
dorsata	two	nnm	1
dorsata	two	nnm	1
dorsata	two	nnm	1
dorsata	two	nnm	1
dorsata	two	nnm	1
dorsata	two	nnm	1
dorsata	two	nnm	1
dorsata	two	nnm	1
dorsata	two	nnm	1
dorsata	two	nnm	1
dorsata	two	nnm	1
florea	one_f	hexan	0
florea	one_f	hexan	0
florea	one_f	hexan	0
florea	one_f	hexan	0
florea	one_f	hexan	0
florea	one_f	hexan	0
florea	one_f	hexan	0
florea	one_f	hexan	0
florea	one_f	hexan	0
florea	one_f	hexan	0
florea	one_f	hexan	0
florea	one_f	hexan	0
florea	one_f	hexan	0
florea	one_f	hexan	0
florea	one_f	hexan	0
florea	one_f	hexan	0
florea	one_f	hexan	0
florea	one_f	hexan	0
florea	one_f	hexan	1
florea	one_f	hexan	1
florea	one_f	nm	0
florea	one_f	nm	0
florea	one_f	nm	0
florea	one_f	nm	0
florea	one_f	nm	0
florea	one_f	nm	0
florea	one_f	nm	0
florea	one_f	nm	0
florea	one_f	nm	0
florea	one_f	nm	0
florea	one_f	nm	0
florea	one_f	nm	0
florea	one_f	nm	0
florea	one_f	nm	0
florea	one_f	nm	1
florea	one_f	nm	1
florea	one_f	nm	1
florea	one_f	nm	1
florea	one_f	nm	1
florea	one_f	nm	1
florea	one_f	nnm	0
florea	one_f	nnm	0
florea	one_f	nnm	0
florea	one_f	nnm	0
florea	one_f	nnm	0
florea	one_f	nnm	0
florea	one_f	nnm	0
florea	one_f	nnm	1
florea	one_f	nnm	1
florea	one_f	nnm	1
florea	one_f	nnm	1
florea	one_f	nnm	1
florea	one_f	nnm	1
florea	one_f	nnm	1
florea	one_f	nnm	1
florea	one_f	nnm	1
florea	one_f	nnm	1
florea	one_f	nnm	1
florea	one_f	nnm	1
florea	one_f	nnm	1
florea	two_f	hexan	0
florea	two_f	hexan	0
florea	two_f	hexan	0
florea	two_f	hexan	0
florea	two_f	hexan	0
florea	two_f	hexan	0
florea	two_f	hexan	0
florea	two_f	hexan	0
florea	two_f	hexan	0
florea	two_f	hexan	0
florea	two_f	hexan	0
florea	two_f	hexan	0
florea	two_f	hexan	0
florea	two_f	hexan	0
florea	two_f	hexan	0
florea	two_f	hexan	0
florea	two_f	hexan	1
florea	two_f	hexan	1
florea	two_f	hexan	1
florea	two_f	hexan	1
florea	two_f	nm	0
florea	two_f	nm	0
florea	two_f	nm	0
florea	two_f	nm	0
florea	two_f	nm	0
florea	two_f	nm	0
florea	two_f	nm	0
florea	two_f	nm	0
florea	two_f	nm	0
florea	two_f	nm	0
florea	two_f	nm	0
florea	two_f	nm	1
florea	two_f	nm	1
florea	two_f	nm	1
florea	two_f	nm	1
florea	two_f	nm	1
florea	two_f	nm	1
florea	two_f	nm	1
florea	two_f	nm	1
florea	two_f	nm	1
florea	two_f	nnm	0
florea	two_f	nnm	0
florea	two_f	nnm	0
florea	two_f	nnm	1
florea	two_f	nnm	1
florea	two_f	nnm	1
florea	two_f	nnm	1
florea	two_f	nnm	1
florea	two_f	nnm	1
florea	two_f	nnm	1
florea	two_f	nnm	1
florea	two_f	nnm	1
florea	two_f	nnm	1
florea	two_f	nnm	1
florea	two_f	nnm	1
florea	two_f	nnm	1
florea	two_f	nnm	1
florea	two_f	nnm	1
florea	two_f	nnm	1
florea	two_f	nnm	1
