# Supplementary material for: Increased complexity of worker CHC profiles in Apis dorsata correlates with nesting ecology
Source: PLoS One. 2022 Jul 28;17(7):e0271745. doi: 10.1371/journal.pone.0271745 (PMC9333238; doi:10.1371/journal.pone.0271745)
Supplement: S4 Table — (CSV) [file pone.0271745.s004.csv]

identity	species	relation	n	tolerance	aggression	colony	sampling	intruevents					identiy	ID of the cohort
D9	dorsata	nm	21	9	0	mandara	feeder	0.428571429					species	dorsta= Apis dorsata; florea= Apis florea
D10	dorsata	nm	28	38	0	mandara	feeder	1.357142857					relation	nm= nestmates; nnm= non-nestmates reffers to the identity of the released bee
D11	dorsata	nm	23	29	0	kitchen	feeder	1.260869565					n	number of released bees
D12	dorsata	nm	28	15	0	kitchen	feeder	0.535714286					tolerance	number of events when aggreasive response towards intruding bee was observed
D19	dorsata	nm	26	15	0	kitchen	curtain	0.576923077					aggression	number of events when no aggressive response towards intruding bee was observed
D20	dorsata	nm	29	18	1	kitchen	curtain	0.655172414					colony	name of the test colony
D21	dorsata	nm	30	20	0	alpine	curtain	0.666666667					sampling	bees were either collected from a feeder or directly from the bee curtain.
D22	dorsata	nm	28	18	0	alpine	curtain	0.642857143					intruevents	proportion of intruding events based on the number of released bees ; (tolerance+aggression)/(n)
D23	dorsata	nm	31	30	1	alpine	curtain	1
D24	dorsata	nm	29	19	0	alpine	curtain	0.655172414
D25	dorsata	nm	29	14	1	alpine	curtain	0.517241379					Please note including sampling in our model did not improve the model. We performed model selection with The MuMIN package (Barton, 2020). Hereby automated model selection was performed through subsetting the maximum model, with optional constraints for model inclusion. Model parameter and prediction averaging is based on model weights derived from information criteria (AICc and alike).
D13	dorsata	nnm	31	4	0	mandara	feeder	0.129032258
D14	dorsata	nnm	33	1	1	mandara	feeder	0.060606061
D15	dorsata	nnm	33	1	0	kitchen	curtain	0.03030303
D16	dorsata	nnm	35	8	3	kitchen	curtain	0.314285714
D17	dorsata	nnm	27	0	0	kitchen	curtain	0
D18	dorsata	nnm	21	3	2	kitchen	curtain	0.238095238
D1	dorsata	nnm	25	0	0	admin	curtain	0
D2	dorsata	nnm	28	0	1	admin	curtain	0.035714286
D3	dorsata	nnm	25	0	1	kitchen	curtain	0.04
D4	dorsata	nnm	19	0	7	kitchen	curtain	0.368421053
D6	dorsata	nnm	30	0	0	mandara	feeder	0
D7	dorsata	nnm	29	1	0	mandara	feeder	0.034482759
D8	dorsata	nnm	34	1	0	mandara	feeder	0.029411765
F1	florea	nm	22	18	0	small	feeder	0.818181818
F2	florea	nm	22	16	0	big	feeder	0.727272727
F3	florea	nm	26	17	0	big	feeder	0.653846154
F4	florea	nm	23	23	0	small	curtain	1
F5	florea	nm	28	20	0	amphietheater	curtain	0.714285714
F6	florea	nm	25	29	0	amphietheater	curtain	1.16
F7	florea	nm	24	19	0	hemas	feeder	0.791666667
F8	florea	nm	28	15	0	hemas	feeder	0.535714286
F9	florea	nm	25	16	0	hemas	curtain	0.64
F10	florea	nm	25	18	0	hemas	curtain	0.72
F11	florea	nnm	30	26	5	big	curtain	1.033333333
F12	florea	nnm	33	52	5	big	curtain	1.727272727
F13	florea	nnm	30	36	2	amphietheater	curtain	1.266666667
F14	florea	nnm	33	23	1	amphietheater	curtain	0.727272727
F15	florea	nnm	27	11	5	small	curtain	0.592592593
F16	florea	nnm	30	32	0	small	curtain	1.066666667
F17	florea	nnm	32	14	0	hemas	curtain	0.4375
F18	florea	nnm	30	23	6	hemas	curtain	0.966666667
F19	florea	nnm	30	18	4	amphietheater	curtain	0.733333333
F20	florea	nnm	30	11	1	2amphietheater	curtain	0.4
F21	florea	nnm	25	0	0	small	curtain	0
F22	florea	nnm	27	22	6	big	curtain	1.037037037
